# Supplementary material for: C6orf223 promotes colorectal cancer growth and metastasis by facilitating PRMT5-MEP50 multiprotein complex assembling
Source: J Clin Invest. 2025 Oct 15;135(20):e186052. doi: 10.1172/JCI186052 (PMC12520688; doi:10.1172/JCI186052)
Supplement: Supporting data values [file jci-135-186052-s332.xlsx]

## Sheet: Figure 1C
	Absent staining	Weak staining	Moderate stainning	Strong staining
Normal	8	38	23	31
Primary Tumor		4	32	64
Metastasis	4	5	20	72

## Sheet: Figure 1F
Ctrl	PRMT5 OE
12	30
13	18
12	36
16	26
11	24

## Sheet: Figure 2E
C6orf223+PRMT5	NC
37.9108	1.51895
40.7431	19.0154
36.8415	9.63216
46.4664	17.0882
44.9915	7.31282
38.8596	4.05606
25.6012	7.39577
23.1975	4.51186
42.5685	13.1979

## Sheet: Figure 2G
C6orf223 OE		Ctrl
x	y	x	y
7.46389	-0.13909	8.42585	-0.12403
7.46505	-0.13474	8.42756	-0.11836
7.4662	-0.1304	8.42927	-0.11268
7.46736	-0.12605	8.43098	-0.10701
7.46852	-0.12171	8.43269	-0.10133
7.46967	-0.11736	8.4344	-0.09566
7.47083	-0.11302	8.43611	-0.08998
7.47199	-0.10867	8.43782	-0.08431
7.47314	-0.10432	8.43953	-0.07863
7.4743	-0.09998	8.44124	-0.07296
7.47546	-0.09563	8.44295	-0.06728
7.47662	-0.09129	8.44467	-0.06161
7.47777	-0.08694	8.44638	-0.05594
7.47893	-0.0826	8.44809	-0.05026
7.48009	-0.07825	8.4498	-0.04459
7.48124	-0.0739	8.45151	-0.03891
7.4824	-0.06956	8.45322	-0.03324
7.48356	-0.06521	8.45493	-0.02756
7.48471	-0.06087	8.45664	-0.02189
7.48587	-0.05652	8.45835	-0.01621
7.48703	-0.05218	8.46006	-0.01054
7.48818	-0.04783	8.46177	-0.00487
7.48934	-0.04349	8.46348	0.000809269
7.4905	-0.03914	8.46519	0.00648
7.49165	-0.03479	8.4669	0.01216
7.49281	-0.03045	8.46861	0.01783
7.49397	-0.0261	8.47032	0.02351
7.49513	-0.02176	8.47203	0.02918
7.49628	-0.01741	8.47374	0.03486
7.49744	-0.01307	8.47545	0.04053
7.4986	-0.00872	8.47716	0.04621
7.49975	-0.00437	8.47887	0.05188
7.50091	-2.86416e-05	8.48058	0.05755
7.50207	0.00432	8.4823	0.06323
7.50322	0.00866	8.48401	0.0689
7.50438	0.01301	8.48572	0.07458
7.50554	0.01735	8.48743	0.08025
7.50669	0.0217	8.48914	0.08593
7.50785	0.02605	8.49085	0.0916
7.50901	0.03039	8.49256	0.09728
7.51016	0.03474	8.49427	0.10295
7.51132	0.03908	8.49598	0.10863
7.51248	0.04343	8.49769	0.1143
7.51363	0.04777	8.4994	0.11997
7.51479	0.05212	8.50111	0.12565
7.51595	0.05647	8.50282	0.13132
7.51711	0.06081	8.50453	0.137
7.51826	0.06516	8.50624	0.14267
7.51942	0.0695	8.50795	0.14835
7.52058	0.07385	8.50966	0.15402
7.52173	0.07819	8.51137	0.1597
7.52289	0.08254	8.51308	0.16537
7.52405	0.08688	8.51479	0.17104
7.5252	0.09123	8.5165	0.17672
7.52636	0.09558	8.51821	0.18239
7.52752	0.09992	8.51993	0.18807
7.52867	0.10427	8.52164	0.19374
7.52983	0.10861	8.5232	0.19945
7.53099	0.11296	8.52449	0.20524
7.53214	0.1173	8.52578	0.21102
7.5333	0.12165	8.52707	0.21681
7.53446	0.126	8.52836	0.22259
7.53562	0.13034	8.52965	0.22838
7.53677	0.13469	8.53094	0.23416
7.53793	0.13903	8.53223	0.23995
7.53909	0.14338	8.53352	0.24573
7.54024	0.14772	8.53481	0.25152
7.5414	0.15207	8.5361	0.2573
7.54256	0.15642	8.53739	0.26309
7.54371	0.16076	8.53868	0.26887
7.54487	0.16511	8.53997	0.27466
7.54603	0.16945	8.54126	0.28044
7.54718	0.1738	8.54255	0.28622
7.54834	0.17814	8.54384	0.29201
7.5495	0.18249	8.54513	0.29779
7.55065	0.18684	8.54642	0.30358
7.55181	0.19118	8.54771	0.30936
7.55297	0.19553	8.549	0.31515
7.55412	0.19987	8.55029	0.32093
7.55528	0.20422	8.55158	0.32672
7.55644	0.20856	8.55286	0.3325
7.5576	0.21291	8.55415	0.33829
7.55875	0.21725	8.55544	0.34407
7.55991	0.2216	8.55673	0.34986
7.56103	0.22595	8.55802	0.35564
7.56203	0.23034	8.55931	0.36143
7.56303	0.23472	8.5606	0.36721
7.56403	0.23911	8.56189	0.373
7.56503	0.24349	8.56318	0.37878
7.56603	0.24788	8.56447	0.38456
7.56703	0.25226	8.56576	0.39035
7.56803	0.25664	8.56705	0.39613
7.56904	0.26103	8.56834	0.40192
7.57004	0.26541	8.56963	0.4077
7.57104	0.2698	8.57092	0.41349
7.57204	0.27418	8.57221	0.41927
7.57304	0.27857	8.5735	0.42506
7.57404	0.28295	8.57479	0.43084
7.57504	0.28734	8.57608	0.43663
7.57604	0.29172	8.57737	0.44241
7.57704	0.2961	8.57866	0.4482
7.57804	0.30049	8.57995	0.45398
7.57904	0.30487	8.58124	0.45977
7.58004	0.30926	8.58253	0.46555
7.58104	0.31364	8.58381	0.47134
7.58204	0.31803	8.5851	0.47712
7.58304	0.32241	8.58639	0.4829
7.58404	0.3268	8.58768	0.48869
7.58504	0.33118	8.58897	0.49447
7.58604	0.33556	8.59026	0.50026
7.58704	0.33995	8.59155	0.50604
7.58804	0.34433	8.59284	0.51183
7.58904	0.34872	8.59413	0.51761
7.59004	0.3531	8.59542	0.5234
7.59104	0.35749	8.59671	0.52918
7.59204	0.36187	8.598	0.53497
7.59304	0.36625	8.59929	0.54075
7.59404	0.37064	8.60058	0.54654
7.59504	0.37502	8.60187	0.55232
7.59604	0.37941	8.60316	0.55811
7.59704	0.38379	8.60445	0.56389
7.59804	0.38818	8.60574	0.56967
7.59904	0.39256	8.60703	0.57546
7.60004	0.39695	8.60832	0.58124
7.60104	0.40133	8.60961	0.58703
7.60204	0.40571	8.6109	0.59281
7.60304	0.4101	8.61219	0.5986
7.60404	0.41448	8.61348	0.60438
7.60504	0.41887	8.61476	0.61017
7.60604	0.42325	8.61605	0.61595
7.60704	0.42764	8.61734	0.62174
7.60804	0.43202	8.61863	0.62752
7.60904	0.4364	8.61987	0.63332
7.61004	0.44079	8.62087	0.63916
7.61104	0.44517	8.62188	0.645
7.61204	0.44956	8.62288	0.65084
7.61304	0.45394	8.62388	0.65668
7.61404	0.45833	8.62488	0.66252
7.61504	0.46271	8.62588	0.66836
7.61604	0.4671	8.62689	0.67421
7.61704	0.47148	8.62789	0.68005
7.61804	0.47586	8.62889	0.68589
7.61904	0.48025	8.62989	0.69173
7.62004	0.48463	8.6309	0.69757
7.62104	0.48902	8.6319	0.70341
7.62204	0.4934	8.6329	0.70925
7.62304	0.49779	8.6339	0.7151
7.62404	0.50217	8.63491	0.72094
7.62504	0.50656	8.63591	0.72678
7.62604	0.51094	8.63691	0.73262
7.62704	0.51532	8.63791	0.73846
7.62804	0.51971	8.63891	0.7443
7.62904	0.52409	8.63992	0.75014
7.63004	0.52848	8.64092	0.75598
7.63104	0.53286	8.64192	0.76183
7.63204	0.53725	8.64292	0.76767
7.63304	0.54163	8.64393	0.77351
7.63404	0.54601	8.64493	0.77935
7.63504	0.5504	8.64593	0.78519
7.63604	0.55478	8.64693	0.79103
7.63704	0.55917	8.64793	0.79687
7.63804	0.56355	8.64894	0.80272
7.63904	0.56794	8.64994	0.80856
7.64004	0.57232	8.65094	0.8144
7.64104	0.57671	8.65194	0.82024
7.64204	0.58109	8.65295	0.82608
7.64304	0.58547	8.65395	0.83192
7.64404	0.58986	8.65495	0.83776
7.64504	0.59424	8.65595	0.84361
7.64604	0.59863	8.65695	0.84945
7.64704	0.60301	8.65796	0.85529
7.64804	0.6074	8.65896	0.86113
7.64904	0.61178	8.65996	0.86697
7.65004	0.61617	8.66096	0.87281
7.65104	0.62055	8.66197	0.87865
7.65204	0.62493	8.66297	0.88449
7.65304	0.62932	8.66397	0.89034
7.65405	0.6337	8.66497	0.89618
7.65505	0.63809	8.66598	0.90202
7.65605	0.64247	8.66698	0.90786
7.65705	0.64686	8.66798	0.9137
7.65801	0.65125	8.66898	0.91954
7.65889	0.65566	8.66998	0.92538
7.65976	0.66007	8.67099	0.93123
7.66063	0.66448	8.67199	0.93707
7.66151	0.66889	8.67299	0.94291
7.66238	0.6733	8.67399	0.94875
7.66326	0.67772	8.675	0.95459
7.66413	0.68213	8.676	0.96043
7.665	0.68654	8.677	0.96627
7.66588	0.69095	8.678	0.97211
7.66675	0.69536	8.679	0.97796
7.66762	0.69977	8.68001	0.9838
7.6685	0.70418	8.68101	0.98964
7.66937	0.70859	8.68201	0.99548
7.67025	0.71301	8.68301	1.00132
7.67112	0.71742	8.68402	1.00716
7.67199	0.72183	8.68502	1.013
7.67287	0.72624	8.68602	1.01885
7.67374	0.73065	8.68702	1.02469
7.67462	0.73506	8.68803	1.03053
7.67549	0.73947	8.68903	1.03637
7.67636	0.74388	8.69003	1.04221
7.67724	0.7483	8.69103	1.04805
7.67811	0.75271	8.69203	1.05389
7.67899	0.75712	8.69304	1.05973
7.67986	0.76153	8.69404	1.06558
7.68073	0.76594	8.69504	1.07142
7.68161	0.77035	8.69604	1.07726
7.68248	0.77476	8.69705	1.0831
7.68335	0.77917	8.69805	1.08894
7.68423	0.78359	8.69905	1.09478
7.6851	0.788	8.70005	1.10062
7.68598	0.79241	8.70105	1.10647
7.68685	0.79682	8.70206	1.11231
7.68772	0.80123	8.70306	1.11815
7.6886	0.80564	8.70406	1.12399
7.68947	0.81005	8.70506	1.12983
7.69035	0.81447	8.70607	1.13567
7.69122	0.81888	8.70707	1.14151
7.69209	0.82329	8.70807	1.14735
7.69297	0.8277	8.70907	1.1532
7.69384	0.83211	8.71007	1.15904
7.69472	0.83652	8.71108	1.16488
7.69559	0.84093	8.71208	1.17072
7.69646	0.84534	8.71308	1.17656
7.69734	0.84976	8.71408	1.1824
7.69821	0.85417	8.71509	1.18824
7.69908	0.85858	8.71609	1.19409
7.69996	0.86299	8.717	1.19994
7.70083	0.8674	8.71781	1.20581
7.70171	0.87181	8.71862	1.21168
7.70258	0.87622	8.71942	1.21755
7.70345	0.88063	8.72023	1.22343
7.70433	0.88505	8.72104	1.2293
7.7052	0.88946	8.72185	1.23517
7.70608	0.89387	8.72265	1.24104
7.70695	0.89828	8.72346	1.24691
7.70782	0.90269	8.72427	1.25278
7.7087	0.9071	8.72508	1.25865
7.70957	0.91151	8.72589	1.26453
7.71045	0.91592	8.72669	1.2704
7.71132	0.92034	8.7275	1.27627
7.71219	0.92475	8.72831	1.28214
7.71307	0.92916	8.72912	1.28801
7.71394	0.93357	8.72993	1.29388
7.71481	0.93798	8.73073	1.29975
7.71569	0.94239	8.73154	1.30563
7.71656	0.9468	8.73235	1.3115
7.71744	0.95121	8.73316	1.31737
7.71831	0.95563	8.73396	1.32324
7.71918	0.96004	8.73477	1.32911
7.72006	0.96445	8.73558	1.33498
7.72093	0.96886	8.73639	1.34085
7.72181	0.97327	8.7372	1.34673
7.72268	0.97768	8.738	1.3526
7.72355	0.98209	8.73881	1.35847
7.72443	0.98651	8.73962	1.36434
7.7253	0.99092	8.74043	1.37021
7.72618	0.99533	8.74124	1.37608
7.72705	0.99974	8.74204	1.38195
7.72792	1.00415	8.74285	1.38782
7.7288	1.00856	8.74366	1.3937
7.72967	1.01297	8.74447	1.39957
7.73054	1.01738	8.74527	1.40544
7.73142	1.0218	8.74608	1.41131
7.73229	1.02621	8.74689	1.41718
7.73317	1.03062	8.7477	1.42305
7.73404	1.03503	8.74851	1.42892
7.73491	1.03944	8.74931	1.4348
7.73579	1.04385	8.75012	1.44067
7.73666	1.04826	8.75093	1.44654
7.73754	1.05267	8.75174	1.45241
7.73841	1.05709	8.75255	1.45828
7.73928	1.0615	8.75335	1.46415
7.74016	1.06591	8.75416	1.47002
7.74103	1.07032	8.75497	1.4759
7.74191	1.07473	8.75578	1.48177
7.74278	1.07914	8.75658	1.48764
7.74365	1.08355	8.75739	1.49351
7.74453	1.08796	8.7582	1.49938
7.7454	1.09238	8.75901	1.50525
7.74627	1.09679	8.75982	1.51112
7.74715	1.1012	8.76062	1.517
7.74802	1.10561	8.76143	1.52287
7.7489	1.11002	8.76224	1.52874
7.74977	1.11443	8.76305	1.53461
7.75064	1.11884	8.76386	1.54048
7.75152	1.12326	8.76466	1.54635
7.75239	1.12767	8.76547	1.55222
7.75327	1.13208	8.76628	1.55809
7.75414	1.13649	8.76709	1.56397
7.75498	1.14091	8.76789	1.56984
7.75575	1.14534	8.7687	1.57571
7.75653	1.14977	8.76951	1.58158
7.7573	1.1542	8.77032	1.58745
7.75807	1.15863	8.77113	1.59332
7.75884	1.16306	8.77193	1.59919
7.75962	1.16749	8.77274	1.60507
7.76039	1.17192	8.77355	1.61094
7.76116	1.17635	8.77436	1.61681
7.76194	1.18078	8.77517	1.62268
7.76271	1.18521	8.77597	1.62855
7.76348	1.18964	8.77678	1.63442
7.76426	1.19407	8.77759	1.64029
7.76503	1.1985	8.7784	1.64617
7.7658	1.20293	8.7792	1.65204
7.76658	1.20736	8.78001	1.65791
7.76735	1.21179	8.78082	1.66378
7.76812	1.21622	8.78163	1.66965
7.76889	1.22065	8.78244	1.67552
7.76967	1.22508	8.78324	1.68139
7.77044	1.22951	8.78405	1.68727
7.77121	1.23394	8.78486	1.69314
7.77199	1.23837	8.78567	1.69901
7.77276	1.2428	8.78648	1.70488
7.77353	1.24723	8.78728	1.71075
7.77431	1.25166	8.78809	1.71662
7.77508	1.25609	8.7889	1.72249
7.77585	1.26052	8.78971	1.72836
7.77662	1.26495	8.79051	1.73424
7.7774	1.26938	8.79132	1.74011
7.77817	1.27381	8.79213	1.74598
7.77894	1.27824	8.79294	1.75185
7.77972	1.28267	8.79375	1.75772
7.78049	1.2871	8.79455	1.76359
7.78126	1.29153	8.79536	1.76946
7.78204	1.29596	8.79617	1.77534
7.78281	1.30039	8.79698	1.78121
7.78358	1.30482	8.79779	1.78708
7.78435	1.30925	8.79859	1.79295
7.78513	1.31368	8.7994	1.79882
7.7859	1.31811	8.80021	1.80469
7.78667	1.32254	8.80102	1.81056
7.78745	1.32697	8.80182	1.81644
7.78822	1.3314	8.80263	1.82231
7.78899	1.33583	8.80344	1.82818
7.78977	1.34026	8.80425	1.83405
7.79054	1.34469	8.80506	1.83992
7.79131	1.34912	8.80586	1.84579
7.79208	1.35355	8.80667	1.85166
7.79286	1.35798	8.80748	1.85754
7.79363	1.36241	8.80829	1.86341
7.7944	1.36684	8.8091	1.86928
7.79518	1.37127	8.8099	1.87515
7.79595	1.3757	8.81071	1.88102
7.79672	1.38013	8.81152	1.88689
7.7975	1.38456	8.81233	1.89276
7.79827	1.38899	8.81314	1.89864
7.79904	1.39342	8.81388	1.90451
7.79982	1.39785	8.81456	1.9104
7.80059	1.40228	8.81524	1.91629
7.80136	1.40671	8.81591	1.92218
7.80213	1.41114	8.81659	1.92807
7.80291	1.41557	8.81727	1.93395
7.80368	1.42	8.81795	1.93984
7.80445	1.42443	8.81863	1.94573
7.80523	1.42886	8.81931	1.95162
7.806	1.43329	8.81998	1.9575
7.80677	1.43772	8.82066	1.96339
7.80755	1.44215	8.82134	1.96928
7.80832	1.44658	8.82202	1.97517
7.80909	1.45101	8.8227	1.98106
7.80986	1.45544	8.82338	1.98694
7.81064	1.45987	8.82406	1.99283
7.81141	1.4643	8.82473	1.99872
7.81218	1.46873	8.82541	2.00461
7.81296	1.47316	8.82609	2.01049
7.81373	1.47759	8.82677	2.01638
7.8145	1.48202	8.82745	2.02227
7.81528	1.48645	8.82813	2.02816
7.81605	1.49088	8.82881	2.03404
7.81682	1.49531	8.82948	2.03993
7.81759	1.49974	8.83016	2.04582
7.81837	1.50417	8.83084	2.05171
7.81914	1.5086	8.83152	2.0576
7.81991	1.51303	8.8322	2.06348
7.82069	1.51746	8.83288	2.06937
7.82146	1.52189	8.83355	2.07526
7.82223	1.52632	8.83423	2.08115
7.82301	1.53075	8.83491	2.08703
7.82378	1.53518	8.83559	2.09292
7.82455	1.53961	8.83627	2.09881
7.82532	1.54404	8.83695	2.1047
7.8261	1.54847	8.83763	2.11059
7.82687	1.5529	8.8383	2.11647
7.82764	1.55733	8.83898	2.12236
7.82842	1.56176	8.83966	2.12825
7.82919	1.56619	8.84034	2.13414
7.82996	1.57062	8.84102	2.14002
7.83074	1.57505	8.8417	2.14591
7.83151	1.57948	8.84237	2.1518
7.83228	1.58391	8.84305	2.15769
7.83305	1.58834	8.84373	2.16357
7.83383	1.59277	8.84441	2.16946
7.8346	1.5972	8.84509	2.17535
7.83537	1.60163	8.84577	2.18124
7.83615	1.60606	8.84645	2.18713
7.83692	1.61049	8.84712	2.19301
7.83769	1.61492	8.8478	2.1989
7.83847	1.61936	8.84848	2.20479
7.83924	1.62379	8.84916	2.21068
7.84001	1.62822	8.84984	2.21656
7.84079	1.63265	8.85052	2.22245
7.84156	1.63708	8.8512	2.22834
7.84233	1.64151	8.85187	2.23423
7.8431	1.64594	8.85255	2.24012
7.84388	1.65037	8.85323	2.246
7.84465	1.6548	8.85391	2.25189
7.84542	1.65923	8.85459	2.25778
7.8462	1.66366	8.85527	2.26367
7.84697	1.66809	8.85594	2.26955
7.84774	1.67252	8.85662	2.27544
7.84852	1.67695	8.8573	2.28133
7.84929	1.68138	8.85798	2.28722
7.85006	1.68581	8.85866	2.29311
7.85083	1.69024	8.85934	2.29899
7.85161	1.69467	8.86002	2.30488
7.85231	1.69911	8.86069	2.31077
7.853	1.70355	8.86137	2.31666
7.85369	1.708	8.86205	2.32254
7.85438	1.71244	8.86273	2.32843
7.85508	1.71688	8.86341	2.33432
7.85577	1.72133	8.86409	2.34021
7.85646	1.72577	8.86476	2.34609
7.85716	1.73021	8.86544	2.35198
7.85785	1.73466	8.86612	2.35787
7.85854	1.7391	8.8668	2.36376
7.85923	1.74354	8.86748	2.36965
7.85993	1.74799	8.86816	2.37553
7.86062	1.75243	8.86884	2.38142
7.86131	1.75687	8.86951	2.38731
7.862	1.76132	8.87019	2.3932
7.8627	1.76576	8.87087	2.39908
7.86339	1.7702	8.87155	2.40497
7.86408	1.77465	8.87223	2.41086
7.86477	1.77909	8.87291	2.41675
7.86547	1.78353	8.87359	2.42264
7.86616	1.78798	8.87426	2.42852
7.86685	1.79242	8.87494	2.43441
7.86755	1.79686	8.87562	2.4403
7.86824	1.80131	8.8763	2.44619
7.86893	1.80575	8.87698	2.45207
7.86962	1.81019	8.87766	2.45796
7.87032	1.81464	8.87833	2.46385
7.87101	1.81908	8.87901	2.46974
7.8717	1.82352	8.87969	2.47562
7.87239	1.82797	8.88037	2.48151
7.87309	1.83241	8.88105	2.4874
7.87378	1.83685	8.88173	2.49329
7.87447	1.8413	8.88241	2.49918
7.87516	1.84574	8.88308	2.50506
7.87586	1.85018	8.88376	2.51095
7.87655	1.85463	8.88444	2.51684
7.87724	1.85907	8.88512	2.52273
7.87793	1.86351	8.8858	2.52861
7.87863	1.86796	8.88648	2.5345
7.87932	1.8724	8.88715	2.54039
7.88001	1.87684	8.88783	2.54628
7.88071	1.88129	8.88851	2.55217
7.8814	1.88573	8.88919	2.55805
7.88209	1.89017	8.88987	2.56394
7.88278	1.89462	8.89055	2.56983
7.88348	1.89906	8.89123	2.57572
7.88417	1.9035	8.8919	2.5816
7.88486	1.90795	8.89258	2.58749
7.88555	1.91239	8.89326	2.59338
7.88625	1.91683	8.89394	2.59927
7.88694	1.92128	8.89462	2.60515
7.88763	1.92572	8.8953	2.61104
7.88832	1.93016	8.89598	2.61693
7.88902	1.93461	8.89665	2.62282
7.88971	1.93905	8.89733	2.62871
7.8904	1.94349	8.89801	2.63459
7.8911	1.94794	8.89869	2.64048
7.89179	1.95238	8.89937	2.64637
7.89248	1.95682	8.90005	2.65226
7.89317	1.96127	8.90072	2.65814
7.89387	1.96571	8.9014	2.66403
7.89456	1.97015	8.90208	2.66992
7.89525	1.9746	8.90276	2.67581
7.89594	1.97904	8.90344	2.6817
7.89664	1.98348	8.90412	2.68758
7.89733	1.98793	8.9048	2.69347
7.89802	1.99237	8.90547	2.69936
7.89871	1.99681	8.90615	2.70525
7.89941	2.00126	8.90683	2.71113
7.9001	2.0057	8.90751	2.71702
7.90079	2.01014	8.90819	2.72291
7.90149	2.01459	8.90887	2.7288
7.90218	2.01903	8.90954	2.73469
7.90287	2.02347	8.91022	2.74057
7.90356	2.02792	8.91085	2.74647
7.90426	2.03236	8.91144	2.75236
7.90495	2.0368	8.91204	2.75826
7.90564	2.04125	8.91264	2.76416
7.90633	2.04569	8.91323	2.77005
7.90703	2.05013	8.91383	2.77595
7.90772	2.05458	8.91442	2.78185
7.90841	2.05902	8.91502	2.78774
7.9091	2.06346	8.91561	2.79364
7.9098	2.06791	8.91621	2.79954
7.91049	2.07235	8.91681	2.80543
7.91118	2.07679	8.9174	2.81133
7.91188	2.08124	8.918	2.81723
7.91257	2.08568	8.91859	2.82312
7.91326	2.09012	8.91919	2.82902
7.91395	2.09457	8.91978	2.83492
7.91465	2.09901	8.92038	2.84081
7.91534	2.10345	8.92098	2.84671
7.91603	2.1079	8.92157	2.85261
7.91672	2.11234	8.92217	2.8585
7.91742	2.11678	8.92276	2.8644
7.91811	2.12123	8.92336	2.8703
7.9188	2.12567	8.92395	2.87619
7.91949	2.13011	8.92455	2.88209
7.92019	2.13456	8.92514	2.88799
7.92088	2.139	8.92574	2.89388
7.92157	2.14344	8.92634	2.89978
7.92226	2.14789	8.92693	2.90568
7.92296	2.15233	8.92753	2.91157
7.92365	2.15677	8.92812	2.91747
7.92434	2.16122	8.92872	2.92337
7.92504	2.16566	8.92931	2.92926
7.92573	2.1701	8.92991	2.93516
7.92642	2.17455	8.93051	2.94106
7.92711	2.17899	8.9311	2.94695
7.92781	2.18343	8.9317	2.95285
7.9285	2.18788	8.93229	2.95875
7.92919	2.19232	8.93289	2.96464
7.92988	2.19676	8.93348	2.97054
7.93058	2.20121	8.93408	2.97644
7.93127	2.20565	8.93468	2.98233
7.93196	2.21009	8.93527	2.98823
7.93265	2.21454	8.93587	2.99413
7.93335	2.21898	8.93646	3.00002
7.93404	2.22342	8.93706	3.00592
7.93473	2.22787	8.93765	3.01182
7.93543	2.23231	8.93825	3.01771
7.93612	2.23675	8.93885	3.02361
7.93681	2.2412	8.93944	3.02951
7.9375	2.24564	8.94004	3.0354
7.9382	2.25008	8.94063	3.0413
7.93889	2.25453	8.94123	3.0472
7.93958	2.25897	8.94182	3.05309
7.94027	2.26341	8.94242	3.05899
7.94097	2.26786	8.94301	3.06489
7.94166	2.2723	8.94361	3.07078
7.94235	2.27674	8.94421	3.07668
7.94304	2.28119	8.9448	3.08258
7.94374	2.28563	8.9454	3.08847
7.94443	2.29007	8.94599	3.09437
7.94512	2.29452	8.94659	3.10027
7.94582	2.29896	8.94718	3.10616
7.94651	2.3034	8.94778	3.11206
7.9472	2.30785	8.94838	3.11796
7.94789	2.31229	8.94897	3.12385
7.94859	2.31673	8.94957	3.12975
7.94922	2.32119	8.95016	3.13565
7.94985	2.32564	8.95076	3.14154
7.95048	2.33009	8.95135	3.14744
7.95111	2.33455	8.95195	3.15334
7.95174	2.339	8.95255	3.15923
7.95236	2.34345	8.95314	3.16513
7.95299	2.3479	8.95374	3.17103
7.95362	2.35236	8.95433	3.17692
7.95425	2.35681	8.95493	3.18282
7.95488	2.36126	8.95552	3.18872
7.95551	2.36571	8.95612	3.19461
7.95614	2.37017	8.95671	3.20051
7.95677	2.37462	8.95731	3.20641
7.9574	2.37907	8.95791	3.2123
7.95803	2.38353	8.9585	3.2182
7.95866	2.38798	8.9591	3.2241
7.95929	2.39243	8.95969	3.22999
7.95992	2.39688	8.96029	3.23589
7.96055	2.40134	8.96088	3.24179
7.96118	2.40579	8.96148	3.24768
7.96181	2.41024	8.96208	3.25358
7.96244	2.41469	8.96267	3.25948
7.96307	2.41915	8.96327	3.26537
7.96369	2.4236	8.96386	3.27127
7.96432	2.42805	8.96446	3.27717
7.96495	2.43251	8.96505	3.28306
7.96558	2.43696	8.96565	3.28896
7.96621	2.44141	8.96625	3.29486
7.96684	2.44586	8.96684	3.30076
7.96747	2.45032	8.96744	3.30665
7.9681	2.45477	8.96803	3.31255
7.96873	2.45922	8.96863	3.31845
7.96936	2.46367	8.96922	3.32434
7.96999	2.46813	8.96982	3.33024
7.97062	2.47258	8.97041	3.33614
7.97125	2.47703	8.97101	3.34203
7.97188	2.48149	8.97161	3.34793
7.97251	2.48594	8.9722	3.35383
7.97314	2.49039	8.9728	3.35972
7.97377	2.49484	8.97339	3.36562
7.97439	2.4993	8.97399	3.37152
7.97502	2.50375	8.97458	3.37741
7.97565	2.5082	8.97518	3.38331
7.97628	2.51266	8.97578	3.38921
7.97691	2.51711	8.97637	3.3951
7.97754	2.52156	8.97697	3.401
7.97817	2.52601	8.97756	3.4069
7.9788	2.53047	8.97816	3.41279
7.97943	2.53492	8.97875	3.41869
7.98006	2.53937	8.97935	3.42459
7.98069	2.54382	8.97995	3.43048
7.98132	2.54828	8.98054	3.43638
7.98195	2.55273	8.98114	3.44228
7.98258	2.55718	8.98173	3.44817
7.98321	2.56164	8.98233	3.45407
7.98384	2.56609	8.98292	3.45997
7.98447	2.57054	8.98352	3.46586
7.9851	2.57499	8.98412	3.47176
7.98572	2.57945	8.98471	3.47766
7.98635	2.5839	8.98531	3.48355
7.98698	2.58835	8.9859	3.48945
7.98761	2.5928	8.9865	3.49535
7.98824	2.59726	8.98709	3.50124
7.98887	2.60171	8.98769	3.50714
7.9895	2.60616	8.98828	3.51304
7.99013	2.61062	8.98888	3.51893
7.99076	2.61507	8.98948	3.52483
7.99139	2.61952	8.99007	3.53073
7.99202	2.62397	8.99067	3.53662
7.99265	2.62843	8.99126	3.54252
7.99328	2.63288	8.99186	3.54842
7.99391	2.63733	8.99245	3.55431
7.99454	2.64178	8.99305	3.56021
7.99517	2.64624	8.99365	3.56611
7.9958	2.65069	8.99424	3.572
7.99643	2.65514	8.99484	3.5779
7.99705	2.6596	8.99543	3.5838
7.99768	2.66405	8.99603	3.58969
7.99831	2.6685	8.99662	3.59559
7.99894	2.67295	8.99722	3.60149
7.99957	2.67741	8.99782	3.60738
8.0002	2.68186	8.99841	3.61328
8.00083	2.68631	8.99901	3.61918
8.00146	2.69076	8.9996	3.62507
8.00209	2.69522	9.0002	3.63097
8.00272	2.69967	9.00079	3.63687
8.00335	2.70412	9.00139	3.64276
8.00398	2.70858	9.00198	3.64866
8.00461	2.71303	9.00258	3.65456
8.00524	2.71748	9.00318	3.66045
8.00587	2.72193	9.00377	3.66635
8.0065	2.72639	9.00437	3.67225
8.00713	2.73084	9.00496	3.67814
8.00776	2.73529	9.00556	3.68404
8.00838	2.73975	9.00615	3.68994
8.00901	2.7442	9.00675	3.69583
8.00964	2.74865	9.00735	3.70173
8.01027	2.7531	9.0079	3.70763
8.0109	2.75756	9.00845	3.71353
8.01153	2.76201	9.009	3.71943
8.01216	2.76646	9.00955	3.72533
8.01279	2.77091	9.01009	3.73124
8.01342	2.77537	9.01064	3.73714
8.01405	2.77982	9.01119	3.74304
8.01468	2.78427	9.01174	3.74894
8.01531	2.78873	9.01229	3.75484
8.01594	2.79318	9.01284	3.76074
8.01657	2.79763	9.01339	3.76664
8.0172	2.80208	9.01394	3.77254
8.01783	2.80654	9.01449	3.77845
8.01846	2.81099	9.01504	3.78435
8.01908	2.81544	9.01558	3.79025
8.01971	2.81989	9.01613	3.79615
8.02034	2.82435	9.01668	3.80205
8.02097	2.8288	9.01723	3.80795
8.0216	2.83325	9.01778	3.81385
8.02223	2.83771	9.01833	3.81975
8.02286	2.84216	9.01888	3.82566
8.02349	2.84661	9.01943	3.83156
8.02412	2.85106	9.01998	3.83746
8.02475	2.85552	9.02053	3.84336
8.02538	2.85997	9.02107	3.84926
8.02601	2.86442	9.02162	3.85516
8.02664	2.86887	9.02217	3.86106
8.02727	2.87333	9.02272	3.86696
8.0279	2.87778	9.02327	3.87286
8.02853	2.88223	9.02382	3.87877
8.02916	2.88669	9.02437	3.88467
8.02979	2.89114	9.02492	3.89057
8.03041	2.89559	9.02547	3.89647
8.03104	2.90004	9.02602	3.90237
8.03167	2.9045	9.02657	3.90827
8.0323	2.90895	9.02711	3.91417
8.03293	2.9134	9.02766	3.92007
8.03356	2.91786	9.02821	3.92598
8.03419	2.92231	9.02876	3.93188
8.03482	2.92676	9.02931	3.93778
8.03545	2.93121	9.02986	3.94368
8.03608	2.93567	9.03041	3.94958
8.03671	2.94012	9.03096	3.95548
8.03734	2.94457	9.03151	3.96138
8.03797	2.94902	9.03206	3.96728
8.0386	2.95348	9.0326	3.97319
8.03923	2.95793	9.03315	3.97909
8.03986	2.96238	9.0337	3.98499
8.04049	2.96684	9.03425	3.99089
8.04112	2.97129	9.0348	3.99679
8.04174	2.97574	9.03535	4.00269
8.04237	2.98019	9.0359	4.00859
8.043	2.98465	9.03645	4.01449
8.04363	2.9891	9.037	4.0204
8.04426	2.99355	9.03755	4.0263
8.04489	2.998	9.03809	4.0322
8.04552	3.00246	9.03864	4.0381
8.0461	3.00692	9.03919	4.044
8.04668	3.01138	9.03974	4.0499
8.04726	3.01584	9.04029	4.0558
8.04785	3.02029	9.04084	4.0617
8.04843	3.02475	9.04139	4.0676
8.04901	3.02921	9.04194	4.07351
8.04959	3.03367	9.04249	4.07941
8.05017	3.03813	9.04304	4.08531
8.05075	3.04259	9.04359	4.09121
8.05133	3.04705	9.04413	4.09711
8.05191	3.05151	9.04468	4.10301
8.05249	3.05597	9.04523	4.10891
8.05307	3.06043	9.04578	4.11481
8.05365	3.06489	9.04633	4.12072
8.05423	3.06935	9.04688	4.12662
8.05481	3.07381	9.04743	4.13252
8.05539	3.07827	9.04798	4.13842
8.05597	3.08273	9.04853	4.14432
8.05655	3.08719	9.04908	4.15022
8.05713	3.09165	9.04962	4.15612
8.05771	3.0961	9.05017	4.16202
8.05829	3.10056	9.05072	4.16793
8.05887	3.10502	9.05127	4.17383
8.05945	3.10948	9.05182	4.17973
8.06003	3.11394	9.05237	4.18563
8.06061	3.1184	9.05292	4.19153
8.06119	3.12286	9.05347	4.19743
8.06177	3.12732	9.05402	4.20333
8.06235	3.13178	9.05457	4.20923
8.06293	3.13624	9.05511	4.21514
8.06351	3.1407	9.05566	4.22104
8.06409	3.14516	9.05621	4.22694
8.06467	3.14962	9.05676	4.23284
8.06525	3.15408	9.05731	4.23874
8.06583	3.15854	9.05786	4.24464
8.06641	3.163	9.05841	4.25054
8.06699	3.16746	9.05896	4.25644
8.06757	3.17191	9.05951	4.26234
8.06815	3.17637	9.06006	4.26825
8.06873	3.18083	9.06061	4.27415
8.06932	3.18529	9.06115	4.28005
8.0699	3.18975	9.0617	4.28595
8.07048	3.19421	9.06225	4.29185
8.07106	3.19867	9.0628	4.29775
8.07164	3.20313	9.06335	4.30365
8.07222	3.20759	9.0639	4.30955
8.0728	3.21205	9.06445	4.31546
8.07338	3.21651	9.065	4.32136
8.07396	3.22097	9.06555	4.32726
8.07454	3.22543	9.0661	4.33316
8.07512	3.22989	9.06664	4.33906
8.0757	3.23435	9.06719	4.34496
8.07628	3.23881	9.06774	4.35086
8.07686	3.24327	9.06829	4.35676
8.07744	3.24773	9.06884	4.36267
8.07802	3.25218	9.06939	4.36857
8.0786	3.25664	9.06994	4.37447
8.07918	3.2611	9.07049	4.38037
8.07976	3.26556	9.07104	4.38627
8.08034	3.27002	9.07159	4.39217
8.08092	3.27448	9.07213	4.39807
8.0815	3.27894	9.07268	4.40397
8.08208	3.2834	9.07323	4.40988
8.08266	3.28786	9.07378	4.41578
8.08324	3.29232	9.07433	4.42168
8.08382	3.29678	9.07488	4.42758
8.0844	3.30124	9.07543	4.43348
8.08498	3.3057	9.07598	4.43938
8.08556	3.31016	9.07653	4.44528
8.08614	3.31462	9.07708	4.45118
8.08672	3.31908	9.07763	4.45708
8.0873	3.32354	9.07817	4.46299
8.08788	3.32799	9.07872	4.46889
8.08846	3.33245	9.07927	4.47479
8.08904	3.33691	9.07982	4.48069
8.08962	3.34137	9.08037	4.48659
8.0902	3.34583	9.08092	4.49249
8.09078	3.35029	9.08147	4.49839
8.09137	3.35475	9.08202	4.50429
8.09195	3.35921	9.08257	4.5102
8.09253	3.36367	9.08312	4.5161
8.09311	3.36813	9.08366	4.522
8.09369	3.37259	9.08421	4.5279
8.09427	3.37705	9.08476	4.5338
8.09485	3.38151	9.08531	4.5397
8.09543	3.38597	9.08586	4.5456
8.09601	3.39043	9.08641	4.5515
8.09659	3.39489	9.08696	4.55741
8.09717	3.39935	9.08751	4.56331
8.09775	3.4038	9.08806	4.56921
8.09833	3.40826	9.08861	4.57511
8.09891	3.41272	9.08915	4.58101
8.09949	3.41718	9.0897	4.58691
8.10007	3.42164	9.09025	4.59281
8.10065	3.4261	9.0908	4.59871
8.10123	3.43056	9.09135	4.60462
8.10181	3.43502	9.0919	4.61052
8.10239	3.43948	9.09245	4.61642
8.10297	3.44394	9.093	4.62232
8.10355	3.4484	9.09355	4.62822
8.10413	3.45286	9.0941	4.63412
8.10471	3.45732	9.09465	4.64002
8.10529	3.46178	9.09519	4.64592
8.10587	3.46624	9.09574	4.65182
8.10645	3.4707	9.09629	4.65773
8.10703	3.47516	9.09684	4.66363
8.10761	3.47962	9.09739	4.66953
8.10819	3.48407	9.09794	4.67543
8.10877	3.48853	9.09849	4.68133
8.10935	3.49299	9.09904	4.68723
8.10993	3.49745	9.09959	4.69313
8.11051	3.50191	9.10014	4.69903
8.11109	3.50637	9.10068	4.70494
8.11167	3.51083	9.10123	4.71084
8.11225	3.51529	9.10178	4.71674
8.11283	3.51975	9.10233	4.72264
8.11342	3.52421	9.10288	4.72854
8.114	3.52867	9.10343	4.73444
8.11458	3.53313	9.10398	4.74034
8.11516	3.53759	9.10452	4.74624
8.11574	3.54205	9.10506	4.75215
8.11632	3.54651	9.10559	4.75805
8.1169	3.55097	9.10612	4.76395
8.11748	3.55543	9.10666	4.76986
8.11806	3.55988	9.10719	4.77576
8.11864	3.56434	9.10773	4.78166
8.11922	3.5688	9.10826	4.78756
8.1198	3.57326	9.10879	4.79347
8.12038	3.57772	9.10933	4.79937
8.12096	3.58218	9.10986	4.80527
8.12154	3.58664	9.1104	4.81117
8.12212	3.5911	9.11093	4.81708
8.1227	3.59556	9.11147	4.82298
8.12328	3.60002	9.112	4.82888
8.12386	3.60448	9.11253	4.83478
8.12444	3.60894	9.11307	4.84069
8.12502	3.6134	9.1136	4.84659
8.1256	3.61786	9.11414	4.85249
8.12618	3.62232	9.11467	4.85839
8.12676	3.62678	9.1152	4.8643
8.12734	3.63124	9.11574	4.8702
8.12792	3.63569	9.11627	4.8761
8.1285	3.64015	9.11681	4.882
8.12908	3.64461	9.11734	4.88791
8.12966	3.64907	9.11788	4.89381
8.13024	3.65353	9.11841	4.89971
8.13082	3.65799	9.11894	4.90561
8.1314	3.66245	9.11948	4.91152
8.13198	3.66691	9.12001	4.91742
8.13256	3.67137	9.12055	4.92332
8.13314	3.67583	9.12108	4.92922
8.13372	3.68029	9.12161	4.93513
8.1343	3.68475	9.12215	4.94103
8.13488	3.68921	9.12268	4.94693
8.13547	3.69367	9.12322	4.95284
8.13605	3.69813	9.12375	4.95874
8.13663	3.70259	9.12428	4.96464
8.13721	3.70705	9.12482	4.97054
8.13779	3.7115	9.12535	4.97645
8.13837	3.71596	9.12589	4.98235
8.13895	3.72042	9.12642	4.98825
8.13953	3.72488	9.12696	4.99415
8.14011	3.72934	9.12749	5.00006
8.14069	3.7338	9.12802	5.00596
8.14127	3.73826	9.12856	5.01186
8.14185	3.74272	9.12909	5.01776
8.14243	3.74718	9.12963	5.02367
8.14298	3.75164	9.13016	5.02957
8.14352	3.75611	9.13069	5.03547
8.14406	3.76057	9.13123	5.04137
8.14461	3.76504	9.13176	5.04728
8.14515	3.7695	9.1323	5.05318
8.14569	3.77396	9.13283	5.05908
8.14624	3.77843	9.13337	5.06498
8.14678	3.78289	9.1339	5.07089
8.14732	3.78736	9.13443	5.07679
8.14787	3.79182	9.13497	5.08269
8.14841	3.79628	9.1355	5.08859
8.14895	3.80075	9.13604	5.0945
8.1495	3.80521	9.13657	5.1004
8.15004	3.80968	9.1371	5.1063
8.15058	3.81414	9.13764	5.1122
8.15112	3.81861	9.13817	5.11811
8.15167	3.82307	9.13871	5.12401
8.15221	3.82753	9.13924	5.12991
8.15275	3.832	9.13978	5.13582
8.1533	3.83646	9.14031	5.14172
8.15384	3.84093	9.14084	5.14762
8.15438	3.84539	9.14138	5.15352
8.15493	3.84985	9.14191	5.15943
8.15547	3.85432	9.14245	5.16533
8.15601	3.85878	9.14298	5.17123
8.15656	3.86325	9.14351	5.17713
8.1571	3.86771	9.14405	5.18304
8.15764	3.87217	9.14458	5.18894
8.15819	3.87664	9.14512	5.19484
8.15873	3.8811	9.14565	5.20074
8.15927	3.88557	9.14618	5.20665
8.15982	3.89003	9.14672	5.21255
8.16036	3.89449	9.14725	5.21845
8.1609	3.89896	9.14779	5.22435
8.16145	3.90342	9.14832	5.23026
8.16199	3.90789	9.14886	5.23616
8.16253	3.91235	9.14939	5.24206
8.16308	3.91681	9.14992	5.24796
8.16362	3.92128	9.15046	5.25387
8.16416	3.92574	9.15099	5.25977
8.16471	3.93021	9.15153	5.26567
8.16525	3.93467	9.15206	5.27157
8.16579	3.93914	9.15259	5.27748
8.16634	3.9436	9.15313	5.28338
8.16688	3.94806	9.15366	5.28928
8.16742	3.95253	9.1542	5.29518
8.16797	3.95699	9.15473	5.30109
8.16851	3.96146	9.15527	5.30699
8.16905	3.96592	9.1558	5.31289
8.1696	3.97038	9.15633	5.3188
8.17014	3.97485	9.15687	5.3247
8.17068	3.97931	9.1574	5.3306
8.17123	3.98378	9.15794	5.3365
8.17177	3.98824	9.15847	5.34241
8.17231	3.9927	9.159	5.34831
8.17286	3.99717	9.15954	5.35421
8.1734	4.00163	9.16007	5.36011
8.17394	4.0061	9.16061	5.36602
8.17449	4.01056	9.16114	5.37192
8.17503	4.01502	9.16167	5.37782
8.17557	4.01949	9.16221	5.38372
8.17611	4.02395	9.16274	5.38963
8.17666	4.02842	9.16328	5.39553
8.1772	4.03288	9.16381	5.40143
8.17774	4.03735	9.16435	5.40733
8.17829	4.04181	9.16488	5.41324
8.17883	4.04627	9.16541	5.41914
8.17937	4.05074	9.16595	5.42504
8.17992	4.0552	9.16648	5.43094
8.18046	4.05967	9.16702	5.43685
8.181	4.06413	9.16755	5.44275
8.18155	4.06859	9.16808	5.44865
8.18209	4.07306	9.16862	5.45455
8.18263	4.07752	9.16915	5.46046
8.18318	4.08199	9.16969	5.46636
8.18372	4.08645	9.17022	5.47226
8.18426	4.09091	9.17076	5.47816
8.18481	4.09538	9.17129	5.48407
8.18535	4.09984	9.17182	5.48997
8.18589	4.10431	9.17236	5.49587
8.18644	4.10877	9.17289	5.50178
8.18698	4.11323	9.17343	5.50768
8.18752	4.1177	9.17396	5.51358
8.18807	4.12216	9.17449	5.51948
8.18861	4.12663	9.17503	5.52539
8.18915	4.13109	9.17556	5.53129
8.1897	4.13555	9.1761	5.53719
8.19024	4.14002	9.17663	5.54309
8.19078	4.14448	9.17717	5.549
8.19133	4.14895	9.1777	5.5549
8.19187	4.15341	9.17823	5.5608
8.19241	4.15788	9.17877	5.5667
8.19296	4.16234	9.1793	5.57261
8.1935	4.1668	9.17984	5.57851
8.19404	4.17127	9.18037	5.58441
8.19459	4.17573	9.1809	5.59031
8.19513	4.1802	9.18144	5.59622
8.19567	4.18466	9.18197	5.60212
8.19622	4.18912	9.18251	5.60802
8.19676	4.19359	9.18304	5.61392
8.1973	4.19805	9.18357	5.61983
8.19785	4.20252	9.18411	5.62573
8.19839	4.20698	9.18464	5.63163
8.19893	4.21144	9.18518	5.63753
8.19948	4.21591	9.18571	5.64344
8.20002	4.22037	9.18625	5.64934
8.20056	4.22484	9.18678	5.65524
8.2011	4.2293	9.18731	5.66114
8.20165	4.23376	9.18785	5.66705
8.20219	4.23823	9.18838	5.67295
8.20273	4.24269	9.18892	5.67885
8.20328	4.24716	9.18945	5.68476
8.20382	4.25162	9.18998	5.69066
8.20436	4.25608	9.19052	5.69656
8.20491	4.26055	9.19105	5.70246
8.20545	4.26501	9.19159	5.70837
8.20599	4.26948	9.19212	5.71427
8.20654	4.27394	9.19266	5.72017
8.20708	4.27841	9.19319	5.72607
8.20762	4.28287	9.19372	5.73198
8.20817	4.28733	9.19426	5.73788
8.20871	4.2918	9.19479	5.74378
8.20925	4.29626	9.19533	5.74968
8.2098	4.30073	9.19586	5.75559
8.21034	4.30519	9.19639	5.76149
8.21088	4.30965	9.19693	5.76739
8.21143	4.31412	9.19746	5.77329
8.21197	4.31858	9.198	5.7792
8.21251	4.32305	9.19853	5.7851
8.21306	4.32751	9.19906	5.791
8.2136	4.33197	9.1996	5.7969
8.21414	4.33644	9.20013	5.80281
8.21469	4.3409	9.20067	5.80871
8.21523	4.34537	9.2012	5.81461
8.21577	4.34983	9.20175	5.82051
8.21632	4.35429	9.20231	5.82641
8.21686	4.35876	9.20286	5.83231
8.2174	4.36322	9.20341	5.83822
8.21795	4.36769	9.20396	5.84412
8.21849	4.37215	9.20452	5.85002
8.21903	4.37662	9.20507	5.85592
8.21958	4.38108	9.20562	5.86182
8.22012	4.38554	9.20617	5.86772
8.22066	4.39001	9.20673	5.87362
8.22121	4.39447	9.20728	5.87952
8.22175	4.39894	9.20783	5.88542
8.22229	4.4034	9.20838	5.89132
8.22284	4.40786	9.20894	5.89722
8.22338	4.41233	9.20949	5.90313
8.22392	4.41679	9.21004	5.90903
8.22446	4.42126	9.2106	5.91493
8.22501	4.42572	9.21115	5.92083
8.22555	4.43018	9.2117	5.92673
8.22609	4.43465	9.21225	5.93263
8.22664	4.43911	9.21281	5.93853
8.22718	4.44358	9.21336	5.94443
8.22772	4.44804	9.21391	5.95033
8.22827	4.4525	9.21446	5.95623
8.22881	4.45697	9.21502	5.96213
8.22935	4.46143	9.21557	5.96803
8.2299	4.4659	9.21612	5.97394
8.23044	4.47036	9.21667	5.97984
8.23098	4.47482	9.21723	5.98574
8.23153	4.47929	9.21778	5.99164
8.23207	4.48375	9.21833	5.99754
8.23261	4.48822	9.21889	6.00344
8.23316	4.49268	9.21944	6.00934
8.2337	4.49715	9.21999	6.01524
8.23424	4.50161	9.22054	6.02114
8.23479	4.50607	9.2211	6.02704
8.23533	4.51054	9.22165	6.03294
8.23587	4.515	9.2222	6.03885
8.23642	4.51947	9.22275	6.04475
8.23696	4.52393	9.22331	6.05065
8.2375	4.52839	9.22386	6.05655
8.23805	4.53286	9.22441	6.06245
8.23859	4.53732	9.22497	6.06835
8.23913	4.54179	9.22552	6.07425
8.23966	4.54625	9.22607	6.08015
8.24018	4.55072	9.22662	6.08605
8.2407	4.55519	9.22718	6.09195
8.24122	4.55965	9.22773	6.09785
8.24173	4.56412	9.22828	6.10375
8.24225	4.56859	9.22883	6.10966
8.24277	4.57305	9.22939	6.11556
8.24328	4.57752	9.22994	6.12146
8.2438	4.58199	9.23049	6.12736
8.24432	4.58646	9.23104	6.13326
8.24483	4.59092	9.2316	6.13916
8.24535	4.59539	9.23215	6.14506
8.24587	4.59986	9.2327	6.15096
8.24638	4.60433	9.23326	6.15686
8.2469	4.60879	9.23381	6.16276
8.24742	4.61326	9.23436	6.16866
8.24794	4.61773	9.23491	6.17457
8.24845	4.62219	9.23547	6.18047
8.24897	4.62666	9.23602	6.18637
8.24949	4.63113	9.23657	6.19227
8.25	4.6356	9.23712	6.19817
8.25052	4.64006	9.23768	6.20407
8.25104	4.64453	9.23823	6.20997
8.25155	4.649	9.23878	6.21587
8.25207	4.65346	9.23933	6.22177
8.25259	4.65793	9.23989	6.22767
8.25311	4.6624	9.24044	6.23357
8.25362	4.66687	9.24099	6.23947
8.25414	4.67133	9.24155	6.24538
8.25466	4.6758	9.2421	6.25128
8.25517	4.68027	9.24265	6.25718
8.25569	4.68473	9.2432	6.26308
8.25621	4.6892	9.24376	6.26898
8.25672	4.69367	9.24431	6.27488
8.25724	4.69814	9.24486	6.28078
8.25776	4.7026	9.24541	6.28668
8.25827	4.70707	9.24597	6.29258
8.25879	4.71154	9.24652	6.29848
8.25931	4.71601	9.24707	6.30438
8.25983	4.72047	9.24762	6.31029
8.26034	4.72494	9.24818	6.31619
8.26086	4.72941	9.24873	6.32209
8.26138	4.73387	9.24928	6.32799
8.26189	4.73834	9.24984	6.33389
8.26241	4.74281	9.25039	6.33979
8.26293	4.74728	9.25094	6.34569
8.26344	4.75174	9.25149	6.35159
8.26396	4.75621	9.25205	6.35749
8.26448	4.76068	9.2526	6.36339
8.26499	4.76514	9.25315	6.36929
8.26551	4.76961	9.2537	6.37519
8.26603	4.77408	9.25426	6.3811
8.26655	4.77855	9.25481	6.387
8.26706	4.78301	9.25536	6.3929
8.26758	4.78748	9.25591	6.3988
8.2681	4.79195	9.25647	6.4047
8.26861	4.79642	9.25702	6.4106
8.26913	4.80088	9.25757	6.4165
8.26965	4.80535	9.25813	6.4224
8.27016	4.80982	9.25868	6.4283
8.27068	4.81428	9.25923	6.4342
8.2712	4.81875	9.25978	6.4401
8.27171	4.82322	9.26034	6.44601
8.27223	4.82769	9.26089	6.45191
8.27275	4.83215	9.26144	6.45781
8.27327	4.83662	9.26199	6.46371
8.27378	4.84109	9.26255	6.46961
8.2743	4.84555	9.2631	6.47551
8.27482	4.85002	9.26365	6.48141
8.27533	4.85449	9.2642	6.48731
8.27585	4.85896	9.26476	6.49321
8.27637	4.86342	9.26531	6.49911
8.27688	4.86789	9.26586	6.50501
8.2774	4.87236	9.26642	6.51091
8.27792	4.87682	9.26697	6.51682
8.27843	4.88129	9.26752	6.52272
8.27895	4.88576	9.26807	6.52862
8.27947	4.89023	9.26863	6.53452
8.27999	4.89469	9.26918	6.54042
8.2805	4.89916	9.26973	6.54632
8.28102	4.90363	9.27028	6.55222
8.28154	4.9081	9.27084	6.55812
8.28205	4.91256	9.27139	6.56402
8.28257	4.91703	9.27194	6.56992
8.28309	4.9215	9.2725	6.57582
8.2836	4.92596	9.27305	6.58173
8.28412	4.93043	9.2736	6.58763
8.28464	4.9349	9.27415	6.59353
8.28515	4.93937	9.27471	6.59943
8.28567	4.94383	9.27526	6.60533
8.28619	4.9483	9.27581	6.61123
8.28671	4.95277	9.27636	6.61713
8.28722	4.95723	9.27692	6.62303
8.28774	4.9617	9.27747	6.62893
8.28826	4.96617	9.27802	6.63483
8.28877	4.97064	9.27857	6.64073
8.28929	4.9751	9.27913	6.64664
8.28981	4.97957	9.27968	6.65254
8.29032	4.98404	9.28023	6.65844
8.29084	4.9885	9.28079	6.66434
8.29136	4.99297	9.28134	6.67024
8.29188	4.99744	9.28189	6.67614
8.29239	5.00191	9.28244	6.68204
8.29291	5.00637	9.283	6.68794
8.29343	5.01084	9.28355	6.69384
8.29394	5.01531	9.2841	6.69974
8.29446	5.01978	9.28465	6.70564
8.29498	5.02424	9.28521	6.71154
8.29549	5.02871	9.28576	6.71745
8.29601	5.03318	9.28631	6.72335
8.29653	5.03764	9.28686	6.72925
8.29704	5.04211	9.28742	6.73515
8.29756	5.04658	9.28797	6.74105
8.29808	5.05105	9.28852	6.74695
8.2986	5.05551	9.28908	6.75285
8.29911	5.05998	9.28963	6.75875
8.29963	5.06445	9.29018	6.76465
8.30015	5.06891	9.29073	6.77055
8.30066	5.07338	9.29129	6.77645
8.30118	5.07785	9.29184	6.78236
8.3017	5.08232	9.29239	6.78826
8.30221	5.08678	9.29294	6.79416
8.30273	5.09125	9.2935	6.80006
8.30325	5.09572	9.29405	6.80596
8.30376	5.10019	9.2946	6.81186
8.30428	5.10465	9.29515	6.81776
8.3048	5.10912	9.29571	6.82366
8.30532	5.11359	9.29626	6.82956
8.30583	5.11805	9.29681	6.83546
8.30635	5.12252	9.29737	6.84136
8.30687	5.12699	9.29792	6.84726
8.30738	5.13146	9.29851	6.85316
8.3079	5.13592	9.29912	6.85906
8.30842	5.14039	9.29974	6.86495
8.30893	5.14486	9.30036	6.87085
8.30945	5.14932	9.30097	6.87674
8.30997	5.15379	9.30159	6.88263
8.31048	5.15826	9.3022	6.88853
8.311	5.16273	9.30282	6.89442
8.31152	5.16719	9.30344	6.90032
8.31204	5.17166	9.30405	6.90621
8.31255	5.17613	9.30467	6.91211
8.31307	5.18059	9.30529	6.918
8.31359	5.18506	9.3059	6.9239
8.3141	5.18953	9.30652	6.92979
8.31462	5.194	9.30713	6.93569
8.31514	5.19846	9.30775	6.94158
8.31565	5.20293	9.30837	6.94748
8.31617	5.2074	9.30898	6.95337
8.31669	5.21187	9.3096	6.95926
8.3172	5.21633	9.31021	6.96516
8.31772	5.2208	9.31083	6.97105
8.31824	5.22527	9.31145	6.97695
8.31876	5.22973	9.31206	6.98284
8.31927	5.2342	9.31268	6.98874
8.31979	5.23867	9.3133	6.99463
8.32031	5.24314	9.31391	7.00053
8.32082	5.2476	9.31453	7.00642
8.32134	5.25207	9.31514	7.01232
8.32186	5.25654	9.31576	7.01821
8.32237	5.261	9.31638	7.0241
8.32289	5.26547	9.31699	7.03
8.32341	5.26994	9.31761	7.03589
8.32393	5.27441	9.31823	7.04179
8.32444	5.27887	9.31884	7.04768
8.32496	5.28334	9.31946	7.05358
8.32548	5.28781	9.32007	7.05947
8.32599	5.29227	9.32069	7.06537
8.32651	5.29674	9.32131	7.07126
8.32703	5.30121	9.32192	7.07716
8.32754	5.30568	9.32254	7.08305
8.32806	5.31014	9.32316	7.08895
8.32858	5.31461	9.32377	7.09484
8.32909	5.31908	9.32439	7.10073
8.32961	5.32355	9.325	7.10663
8.33013	5.32801	9.32562	7.11252
8.33065	5.33248	9.32624	7.11842
8.33116	5.33695	9.32685	7.12431
8.33168	5.34141	9.32747	7.13021
8.3322	5.34588	9.32809	7.1361
8.33271	5.35035	9.3287	7.142
8.33323	5.35482	9.32932	7.14789
8.33375	5.35928	9.32993	7.15379
8.33426	5.36375	9.33055	7.15968
8.33478	5.36822	9.33117	7.16557
8.3353	5.37268	9.33178	7.17147
8.33581	5.37715	9.3324	7.17736
8.33633	5.38162	9.33302	7.18326
8.33683	5.38609	9.33363	7.18915
8.33733	5.39056	9.33425	7.19505
8.33783	5.39503	9.33486	7.20094
8.33833	5.3995	9.33548	7.20684
8.33883	5.40396	9.3361	7.21273
8.33933	5.40843	9.33671	7.21863
8.33984	5.4129	9.33733	7.22452
8.34034	5.41737	9.33795	7.23041
8.34084	5.42184	9.33856	7.23631
8.34134	5.42631	9.33918	7.2422
8.34184	5.43078	9.33979	7.2481
8.34234	5.43525	9.34041	7.25399
8.34284	5.43972	9.34103	7.25989
8.34334	5.44419	9.34164	7.26578
8.34384	5.44866	9.34226	7.27168
8.34434	5.45312	9.34288	7.27757
8.34484	5.45759	9.34349	7.28347
8.34534	5.46206	9.34411	7.28936
8.34584	5.46653	9.34472	7.29526
8.34634	5.471	9.34534	7.30115
8.34684	5.47547	9.34596	7.30704
8.34734	5.47994	9.34657	7.31294
8.34784	5.48441	9.34719	7.31883
8.34834	5.48888	9.34781	7.32473
8.34884	5.49335	9.34842	7.33062
8.34934	5.49782	9.34904	7.33652
8.34984	5.50228	9.34965	7.34241
8.35034	5.50675	9.35027	7.34831
8.35084	5.51122	9.35089	7.3542
8.35134	5.51569	9.3515	7.3601
8.35184	5.52016	9.35212	7.36599
8.35234	5.52463	9.35273	7.37188
8.35284	5.5291	9.35335	7.37778
8.35334	5.53357	9.35397	7.38367
8.35384	5.53804	9.35458	7.38957
8.35434	5.54251	9.3552	7.39546
8.35484	5.54698	9.35582	7.40136
8.35534	5.55144	9.35643	7.40725
8.35584	5.55591	9.35705	7.41315
8.35634	5.56038	9.35766	7.41904
8.35684	5.56485	9.35828	7.42494
8.35734	5.56932	9.3589	7.43083
8.35784	5.57379	9.35951	7.43673
8.35834	5.57826	9.36013	7.44262
8.35884	5.58273	9.36075	7.44851
8.35934	5.5872	9.36136	7.45441
8.35984	5.59167	9.36198	7.4603
8.36034	5.59614	9.36259	7.4662
8.36085	5.60061	9.36321	7.47209
8.36135	5.60507	9.36383	7.47799
8.36185	5.60954	9.36444	7.48388
8.36235	5.61401	9.36506	7.48978
8.36285	5.61848	9.36568	7.49567
8.36335	5.62295	9.36629	7.50157
8.36385	5.62742	9.36691	7.50746
8.36435	5.63189	9.36752	7.51335
8.36485	5.63636	9.36814	7.51925
8.36535	5.64083	9.36876	7.52514
8.36585	5.6453	9.36937	7.53104
8.36635	5.64977	9.36999	7.53693
8.36685	5.65423	9.37061	7.54283
8.36735	5.6587	9.37122	7.54872
8.36785	5.66317	9.37184	7.55462
8.36835	5.66764	9.37245	7.56051
8.36885	5.67211	9.37307	7.56641
8.36935	5.67658	9.37369	7.5723
8.36985	5.68105	9.3743	7.57819
8.37035	5.68552	9.37492	7.58409
8.37085	5.68999	9.37554	7.58998
8.37135	5.69446	9.37615	7.59588
8.37185	5.69893	9.37677	7.60177
8.37235	5.70339	9.37738	7.60767
8.37285	5.70786	9.378	7.61356
8.37335	5.71233	9.37862	7.61946
8.37385	5.7168	9.37923	7.62535
8.37435	5.72127	9.37985	7.63125
8.37485	5.72574	9.38047	7.63714
8.37535	5.73021	9.38108	7.64304
8.37585	5.73468	9.3817	7.64893
8.37635	5.73915	9.38231	7.65482
8.37685	5.74362	9.38293	7.66072
8.37735	5.74809	9.38355	7.66661
8.37785	5.75255	9.38416	7.67251
8.37835	5.75702	9.38478	7.6784
8.37885	5.76149	9.3854	7.6843
8.37935	5.76596	9.38601	7.69019
8.37985	5.77043	9.38663	7.69609
8.38035	5.7749	9.38724	7.70198
8.38085	5.77937	9.38786	7.70788
8.38135	5.78384	9.38848	7.71377
8.38186	5.78831	9.38909	7.71966
8.38236	5.79278	9.38971	7.72556
8.38286	5.79725	9.39033	7.73145
8.38336	5.80171	9.39094	7.73735
8.38386	5.80618	9.39156	7.74324
8.38436	5.81065	9.39217	7.74914
8.38486	5.81512	9.39279	7.75503
8.38536	5.81959	9.39341	7.76093
8.38586	5.82406	9.39402	7.76682
8.38636	5.82853	9.39464	7.77272
8.38686	5.833	9.3953	7.77861
8.38736	5.83747	9.39605	7.78448
8.38786	5.84194	9.39681	7.79036
8.38836	5.84641	9.39757	7.79624
8.38886	5.85087	9.39833	7.80212
8.38936	5.85534	9.39909	7.808
8.38986	5.85981	9.39984	7.81387
8.39036	5.86428	9.4006	7.81975
8.39086	5.86875	9.40136	7.82563
8.39136	5.87322	9.40212	7.83151
8.39186	5.87769	9.40288	7.83739
8.39236	5.88216	9.40363	7.84326
8.39286	5.88663	9.40439	7.84914
8.39336	5.8911	9.40515	7.85502
8.39386	5.89557	9.40591	7.8609
8.39436	5.90004	9.40667	7.86678
8.39486	5.9045	9.40742	7.87265
8.39536	5.90897	9.40818	7.87853
8.39586	5.91344	9.40894	7.88441
8.39636	5.91791	9.4097	7.89029
8.39686	5.92238	9.41046	7.89617
8.39736	5.92685	9.41121	7.90204
8.39786	5.93132	9.41197	7.90792
8.39836	5.93579	9.41273	7.9138
8.39886	5.94026	9.41349	7.91968
8.39936	5.94473	9.41425	7.92556
8.39986	5.9492	9.415	7.93143
8.40036	5.95366	9.41576	7.93731
8.40086	5.95813	9.41652	7.94319
8.40136	5.9626	9.41728	7.94907
8.40186	5.96707	9.41804	7.95495
8.40237	5.97154	9.41879	7.96082
8.40287	5.97601	9.41955	7.9667
8.40337	5.98048	9.42031	7.97258
8.40387	5.98495	9.42107	7.97846
8.40437	5.98942	9.42183	7.98434
8.40487	5.99389	9.42258	7.99021
8.40537	5.99836	9.42334	7.99609
8.40587	6.00282	9.4241	8.00197
8.40637	6.00729	9.42486	8.00785
8.40687	6.01176	9.42562	8.01373
8.40737	6.01623	9.42637	8.0196
8.40787	6.0207	9.42713	8.02548
8.40837	6.02517	9.42789	8.03136
8.40887	6.02964	9.42865	8.03724
8.40937	6.03411	9.42941	8.04312
8.40987	6.03858	9.43016	8.04899
8.41037	6.04305	9.43092	8.05487
8.41087	6.04752	9.43168	8.06075
8.41137	6.05198	9.43244	8.06663
8.41187	6.05645	9.4332	8.07251
8.41237	6.06092	9.43395	8.07838
8.41287	6.06539	9.43471	8.08426
8.41337	6.06986	9.43547	8.09014
8.41387	6.07433	9.43623	8.09602
8.41437	6.0788	9.43699	8.1019
8.41487	6.08327	9.43774	8.10778
8.41537	6.08774	9.4385	8.11365
8.41587	6.09221	9.43926	8.11953
8.41637	6.09668	9.44002	8.12541
8.41687	6.10114	9.44078	8.13129
8.41737	6.10561	9.44153	8.13717
8.41787	6.11008	9.44229	8.14304
8.41837	6.11455	9.44305	8.14892
8.41887	6.11902	9.44381	8.1548
8.41937	6.12349	9.44457	8.16068
8.41987	6.12796	9.44532	8.16656
8.42037	6.13243	9.44608	8.17243
8.42087	6.1369	9.44684	8.17831
8.42137	6.14137	9.4476	8.18419
8.42187	6.14584	9.44836	8.19007
8.42237	6.15031	9.44911	8.19595
8.42287	6.15477	9.44987	8.20182
8.42338	6.15924	9.45063	8.2077
8.42388	6.16371	9.45139	8.21358
8.42438	6.16818	9.45215	8.21946
8.42488	6.17265	9.4529	8.22534
8.42538	6.17712	9.45366	8.23121
8.42588	6.18159	9.45442	8.23709
8.42638	6.18606	9.45518	8.24297
8.42688	6.19053	9.45594	8.24885
8.42738	6.195	9.45669	8.25473
8.42788	6.19947	9.45745	8.2606
8.42838	6.20393	9.45821	8.26648
8.42888	6.2084	9.45897	8.27236
8.42938	6.21287	9.45973	8.27824
8.42988	6.21734	9.46048	8.28412
8.43038	6.22181	9.46124	8.28999
8.43088	6.22628	9.462	8.29587
8.43138	6.23075	9.46276	8.30175
8.43188	6.23522	9.46352	8.30763
8.43238	6.23969	9.46427	8.31351
8.43288	6.24416	9.46503	8.31938
8.43338	6.24863	9.46579	8.32526
8.43387	6.2531	9.46655	8.33114
8.43437	6.25757	9.46731	8.33702
8.43486	6.26204	9.46806	8.3429
8.43535	6.26651	9.46882	8.34877
8.43584	6.27097	9.46958	8.35465
8.43634	6.27544	9.47034	8.36053
8.43683	6.27991	9.4711	8.36641
8.43732	6.28438	9.47185	8.37229
8.43782	6.28885	9.47261	8.37816
8.43831	6.29332	9.47337	8.38404
8.4388	6.29779	9.47413	8.38992
8.4393	6.30226	9.47489	8.3958
8.43979	6.30673	9.47564	8.40168
8.44028	6.3112	9.4764	8.40755
8.44077	6.31567	9.47716	8.41343
8.44127	6.32014	9.47792	8.41931
8.44176	6.32461	9.47868	8.42519
8.44225	6.32908	9.47943	8.43107
8.44275	6.33355	9.48019	8.43694
8.44324	6.33802	9.48095	8.44282
8.44373	6.34249	9.48171	8.4487
8.44423	6.34696	9.48247	8.45458
8.44472	6.35143	9.48322	8.46046
8.44521	6.3559	9.48398	8.46633
8.44571	6.36037	9.48474	8.47221
8.4462	6.36484	9.4855	8.47809
8.44669	6.36931	9.48626	8.48397
8.44718	6.37378	9.48701	8.48985
8.44768	6.37825	9.48777	8.49572
8.44817	6.38272	9.48853	8.5016
8.44866	6.38719	9.48929	8.50748
8.44916	6.39166	9.49005	8.51336
8.44965	6.39613	9.4908	8.51924
8.45014	6.4006	9.49156	8.52511
8.45064	6.40507	9.49245	8.53097
8.45113	6.40954	9.49353	8.5368
8.45162	6.41401	9.49462	8.54263
8.45211	6.41848	9.4957	8.54845
8.45261	6.42295	9.49678	8.55428
8.4531	6.42742	9.49786	8.56011
8.45359	6.43189	9.49894	8.56593
8.45409	6.43636	9.50002	8.57176
8.45458	6.44083	9.50111	8.57759
8.45507	6.4453	9.50219	8.58342
8.45557	6.44977	9.50327	8.58924
8.45606	6.45424	9.50435	8.59507
8.45655	6.45871	9.50543	8.6009
8.45705	6.46318	9.50651	8.60673
8.45754	6.46765	9.5076	8.61255
8.45803	6.47212	9.50868	8.61838
8.45852	6.47659	9.50976	8.62421
8.45902	6.48106	9.51084	8.63003
8.45951	6.48553	9.51192	8.63586
8.46	6.49	9.513	8.64169
8.4605	6.49447	9.51409	8.64752
8.46099	6.49894	9.51517	8.65334
8.46148	6.50341	9.51625	8.65917
8.46198	6.50788	9.51733	8.665
8.46247	6.51235	9.51841	8.67082
8.46296	6.51682	9.51949	8.67665
8.46345	6.52129	9.52058	8.68248
8.46395	6.52576	9.52166	8.68831
8.46444	6.53023	9.52274	8.69413
8.46493	6.5347	9.52382	8.69996
8.46543	6.53917	9.5249	8.70579
8.46592	6.54364	9.52598	8.71161
8.46641	6.54811	9.52707	8.71744
8.46691	6.55258	9.52815	8.72327
8.4674	6.55705	9.52923	8.7291
8.46789	6.56152	9.53031	8.73492
8.46839	6.56599	9.53139	8.74075
8.46888	6.57046	9.53247	8.74658
8.46937	6.57493	9.53356	8.7524
8.46986	6.5794	9.53464	8.75823
8.47036	6.58387	9.53572	8.76406
8.47085	6.58834	9.5368	8.76989
8.47134	6.59281	9.53788	8.77571
8.47184	6.59728	9.53896	8.78154
8.47233	6.60175	9.54004	8.78737
8.47282	6.60622	9.54113	8.79319
8.47332	6.61069	9.54221	8.79902
8.47381	6.61516	9.54329	8.80485
8.4743	6.61963	9.54437	8.81068
8.47479	6.6241	9.54545	8.8165
8.47529	6.62857	9.54653	8.82233
8.47578	6.63304	9.54762	8.82816
8.47627	6.63751	9.5487	8.83398
8.47677	6.64198	9.54978	8.83981
8.47726	6.64645	9.55086	8.84564
8.47775	6.65092	9.55194	8.85147
8.47825	6.65539	9.55302	8.85729
8.47874	6.65986	9.55411	8.86312
8.47923	6.66433	9.55519	8.86895
8.47973	6.6688	9.55627	8.87477
8.48022	6.67327	9.55735	8.8806
8.48071	6.67774	9.55843	8.88643
8.4812	6.68221	9.55951	8.89226
8.4817	6.68668	9.5606	8.89808
8.48219	6.69115	9.56168	8.90391
8.48268	6.69562	9.56276	8.90974
8.48318	6.70009	9.56384	8.91556
8.48367	6.70456	9.56492	8.92139
8.48416	6.70903	9.566	8.92722
8.48466	6.7135	9.56709	8.93305
8.48515	6.71797	9.56817	8.93887
8.48564	6.72244	9.56925	8.9447
8.48613	6.72691	9.57033	8.95053
8.48663	6.73138	9.57141	8.95635
8.48712	6.73585	9.57249	8.96218
8.48761	6.74032	9.57358	8.96801
8.48811	6.74478	9.57466	8.97384
8.4886	6.74925	9.57574	8.97966
8.48909	6.75372	9.57682	8.98549
8.48959	6.75819	9.5779	8.99132
8.49008	6.76266	9.57898	8.99715
8.49057	6.76713	9.58007	9.00297
8.49107	6.7716	9.58115	9.0088
8.49156	6.77607	9.58223	9.01463
8.49205	6.78054	9.58331	9.02045
8.49254	6.78501	9.58439	9.02628
8.49304	6.78948	9.58547	9.03211
8.49353	6.79395	9.58656	9.03794
8.49402	6.79842	9.58764	9.04376
8.49452	6.80289	9.58872	9.04959
8.49501	6.80736	9.59059	9.0552
8.4955	6.81183	9.59265	9.06075
8.496	6.8163	9.59472	9.06631
8.49649	6.82077	9.59678	9.07187
8.49698	6.82524	9.59885	9.07742
8.49747	6.82971	9.60091	9.08298
8.49797	6.83418	9.60298	9.08853
8.49846	6.83865	9.60504	9.09409
8.49895	6.84312	9.6071	9.09964
8.49945	6.84759	9.60917	9.1052
8.49994	6.85206	9.61123	9.11075
8.50043	6.85653	9.6133	9.11631
8.50093	6.861	9.61536	9.12187
8.50142	6.86547	9.61743	9.12742
8.50191	6.86994	9.61949	9.13298
8.50241	6.87441	9.62155	9.13853
8.5029	6.87888	9.62362	9.14409
8.50339	6.88335	9.62568	9.14964
8.50388	6.88782	9.62775	9.1552
8.50438	6.89229	9.62981	9.16075
8.50487	6.89676	9.63188	9.16631
8.50536	6.90123	9.63394	9.17187
8.50586	6.9057	9.636	9.17742
8.50635	6.91017	9.63807	9.18298
8.50684	6.91464	9.64013	9.18853
8.50734	6.91911	9.6422	9.19409
8.50783	6.92358	9.64426	9.19964
8.50832	6.92805	9.64632	9.2052
8.50881	6.93252	9.64839	9.21075
8.50931	6.93699	9.65045	9.21631
8.5098	6.94146	9.65252	9.22187
8.51029	6.94593	9.65458	9.22742
8.51079	6.9504	9.65665	9.23298
8.51128	6.95487	9.65871	9.23853
8.51177	6.95934	9.66077	9.24409
8.51227	6.96381	9.66284	9.24964
8.51276	6.96828	9.6649	9.2552
8.51325	6.97275	9.66697	9.26076
8.51375	6.97722	9.66903	9.26631
8.51424	6.98169	9.6711	9.27187
8.51473	6.98616	9.67316	9.27742
8.51522	6.99063	9.67522	9.28298
8.51572	6.9951	9.67729	9.28853
8.51621	6.99957	9.67935	9.29409
8.5167	7.00404	9.68142	9.29964
8.5172	7.00851	9.68348	9.3052
8.51769	7.01298	9.68555	9.31076
8.51818	7.01745	9.6909	9.31134
8.51868	7.02192	9.69682	9.31106
8.51917	7.02639	9.70274	9.31078
8.51966	7.03086	9.70866	9.3105
8.52015	7.03533	9.71458	9.31022
8.52065	7.0398	9.7205	9.30994
8.52114	7.04427	9.72642	9.30966
8.52163	7.04874	9.73234	9.30938
8.52213	7.05321	9.73826	9.3091
8.52262	7.05768	9.74418	9.30882
8.52311	7.06215	9.7501	9.30854
8.52361	7.06662	9.75602	9.30826
8.5241	7.07109	9.76194	9.30798
8.52459	7.07556	9.76786	9.3077
8.52509	7.08003	9.77378	9.30742
8.52558	7.0845	9.7797	9.30714
8.52607	7.08897	9.78382	9.30435
8.52656	7.09344	9.786	9.29884
8.52706	7.09791	9.78818	9.29333
8.52755	7.10238	9.79035	9.28781
8.52804	7.10685	9.79253	9.2823
8.52854	7.11132	9.79471	9.27679
8.52903	7.11579	9.79688	9.27128
8.52952	7.12026	9.79906	9.26576
8.53002	7.12473	9.80124	9.26025
8.53051	7.1292	9.80342	9.25474
8.53101	7.13367	9.80559	9.24923
8.5315	7.13814	9.80777	9.24371
8.532	7.14261	9.80995	9.2382
8.53249	7.14708	9.81212	9.23269
8.53299	7.15155	9.8143	9.22718
8.53348	7.15601	9.81648	9.22166
8.53398	7.16048	9.81865	9.21615
8.53447	7.16495	9.82083	9.21064
8.53497	7.16942	9.82301	9.20513
8.53546	7.17389	9.82518	9.19961
8.53596	7.17836	9.82736	9.1941
8.53645	7.18283	9.82954	9.18859
8.53695	7.1873	9.83172	9.18308
8.53745	7.19177	9.83389	9.17756
8.53794	7.19624	9.83607	9.17205
8.53844	7.20071	9.83825	9.16654
8.53893	7.20518	9.84042	9.16103
8.53943	7.20965	9.8426	9.15551
8.53992	7.21412	9.84478	9.15
8.54042	7.21859	9.84695	9.14449
8.54091	7.22306	9.84913	9.13898
8.54141	7.22753	9.85131	9.13347
8.5419	7.232	9.85348	9.12795
8.5424	7.23647	9.85566	9.12244
8.54289	7.24094	9.85784	9.11693
8.54339	7.24541	9.86002	9.11142
8.54389	7.24988	9.86219	9.1059
8.54438	7.25435	9.86437	9.10039
8.54488	7.25882	9.86655	9.09488
8.54537	7.26329	9.86872	9.08937
8.54587	7.26776	9.8709	9.08385
8.54636	7.27223	9.87308	9.07834
8.54686	7.2767	9.87525	9.07283
8.54735	7.28116	9.87743	9.06732
8.54785	7.28563	9.87961	9.0618
8.54834	7.2901	9.88093	9.05603
8.54884	7.29457	9.88221	9.05024
8.54933	7.29904	9.8835	9.04446
8.54983	7.30351	9.88478	9.03867
8.55033	7.30798	9.88607	9.03289
8.55082	7.31245	9.88735	9.0271
8.55132	7.31692	9.88864	9.02131
8.55181	7.32139	9.88992	9.01553
8.55231	7.32586	9.89121	9.00974
8.5528	7.33033	9.89249	9.00396
8.5533	7.3348	9.89377	8.99817
8.55379	7.33927	9.89506	8.99239
8.55429	7.34374	9.89634	8.9866
8.55478	7.34821	9.89763	8.98081
8.55528	7.35268	9.89891	8.97503
8.55577	7.35715	9.9002	8.96924
8.55627	7.36162	9.90148	8.96346
8.55677	7.36609	9.90277	8.95767
8.55726	7.37056	9.90405	8.95188
8.55776	7.37503	9.90534	8.9461
8.55825	7.3795	9.90662	8.94031
8.55875	7.38397	9.9079	8.93453
8.55924	7.38844	9.90919	8.92874
8.55974	7.39291	9.91047	8.92296
8.56023	7.39738	9.91176	8.91717
8.56073	7.40185	9.91304	8.91138
8.56122	7.40631	9.91433	8.9056
8.56172	7.41078	9.91561	8.89981
8.56221	7.41525	9.9169	8.89403
8.56271	7.41972	9.91818	8.88824
8.56321	7.42419	9.91946	8.88245
8.5637	7.42866	9.92075	8.87667
8.5642	7.43313	9.92203	8.87088
8.56469	7.4376	9.92332	8.8651
8.56519	7.44207	9.9246	8.85931
8.56568	7.44654	9.92589	8.85353
8.56618	7.45101	9.92717	8.84774
8.56667	7.45548	9.92846	8.84195
8.56717	7.45995	9.92974	8.83617
8.56766	7.46442	9.93102	8.83038
8.56816	7.46889	9.93231	8.8246
8.56866	7.47336	9.93359	8.81881
8.56915	7.47783	9.93488	8.81302
8.56965	7.4823	9.93616	8.80724
8.57014	7.48677	9.93745	8.80145
8.57064	7.49124	9.93873	8.79567
8.57113	7.49571	9.94002	8.78988
8.57163	7.50018	9.9413	8.7841
8.57212	7.50465	9.94258	8.77831
8.57262	7.50912	9.94387	8.77252
8.57311	7.51359	9.94515	8.76674
8.57361	7.51806	9.94644	8.76095
8.5741	7.52253	9.94772	8.75517
8.5746	7.527	9.94901	8.74938
8.5751	7.53146	9.95029	8.74359
8.57559	7.53593	9.95158	8.73781
8.57609	7.5404	9.95286	8.73202
8.57658	7.54487	9.95414	8.72624
8.57708	7.54934	9.95543	8.72045
8.57757	7.55381	9.95671	8.71467
8.57807	7.55828	9.958	8.70888
8.57856	7.56275	9.95928	8.70309
8.57906	7.56722	9.96057	8.69731
8.57955	7.57169	9.96185	8.69152
8.58005	7.57616	9.96314	8.68574
8.58054	7.58063	9.96442	8.67995
8.58104	7.5851	9.96571	8.67416
8.58154	7.58957	9.96699	8.66838
8.58203	7.59404	9.96827	8.66259
8.58253	7.59851	9.96956	8.65681
8.58302	7.60298	9.97084	8.65102
8.58352	7.60745	9.97213	8.64524
8.58401	7.61192	9.97341	8.63945
8.58451	7.61639	9.9747	8.63366
8.585	7.62086	9.97598	8.62788
8.5855	7.62533	9.97713	8.62206
8.58599	7.6298	9.97814	8.61622
8.58649	7.63427	9.97915	8.61038
8.58698	7.63874	9.98016	8.60454
8.58748	7.64321	9.98117	8.5987
8.58798	7.64768	9.98218	8.59286
8.58847	7.65215	9.98319	8.58702
8.58897	7.65661	9.9842	8.58118
8.58946	7.66108	9.98521	8.57534
8.58996	7.66555	9.98622	8.5695
8.59045	7.67002	9.98723	8.56366
8.59095	7.67449	9.98824	8.55782
8.59144	7.67896	9.98925	8.55198
8.59194	7.68343	9.99025	8.54614
8.59243	7.6879	9.99126	8.5403
8.59293	7.69237	9.99227	8.53446
8.59342	7.69684	9.99328	8.52862
8.59392	7.70131	9.99429	8.52278
8.59442	7.70578	9.9953	8.51694
8.59491	7.71025	9.99631	8.5111
8.59541	7.71472	9.99732	8.50526
8.5959	7.71919	9.99833	8.49942
8.5964	7.72366	9.99934	8.49358
8.59689	7.72813	10.0003	8.48774
8.59739	7.7326	10.0014	8.4819
8.59788	7.73707	10.0024	8.47606
8.59838	7.74154	10.0034	8.47022
8.59887	7.74601	10.0044	8.46438
8.59937	7.75048	10.0054	8.45854
8.59987	7.75495	10.0064	8.4527
8.60036	7.75942	10.0074	8.44686
8.60086	7.76389	10.0084	8.44102
8.60135	7.76836	10.0094	8.43518
8.60185	7.77283	10.0105	8.42934
8.60234	7.7773	10.0115	8.4235
8.60284	7.78177	10.0125	8.41766
8.60333	7.78623	10.0135	8.41182
8.60383	7.7907	10.0145	8.40598
8.60432	7.79517	10.0155	8.40014
8.60482	7.79964	10.0165	8.3943
8.60531	7.80411	10.0175	8.38846
8.60581	7.80858	10.0185	8.38262
8.60631	7.81305	10.0195	8.37678
8.6068	7.81752	10.0205	8.37094
8.6073	7.82199	10.0215	8.3651
8.60779	7.82646	10.0226	8.35926
8.60829	7.83093	10.0236	8.35342
8.60878	7.8354	10.0246	8.34758
8.60928	7.83987	10.0256	8.34174
8.60977	7.84434	10.0266	8.3359
8.61027	7.84881	10.0276	8.33006
8.61076	7.85328	10.0286	8.32422
8.61126	7.85775	10.0296	8.31838
8.61175	7.86222	10.0306	8.31254
8.61225	7.86669	10.0317	8.3067
8.61275	7.87116	10.0327	8.30086
8.61324	7.87563	10.0337	8.29502
8.61374	7.8801	10.0347	8.28918
8.61423	7.88457	10.0357	8.28334
8.61473	7.88904	10.0367	8.2775
8.61522	7.89351	10.0377	8.27166
8.61572	7.89798	10.0387	8.26582
8.61621	7.90245	10.0397	8.25998
8.61671	7.90692	10.0407	8.25414
8.6172	7.91138	10.0418	8.2483
8.6177	7.91585	10.0428	8.24246
8.61819	7.92032	10.0438	8.23662
8.61869	7.92479	10.0448	8.23078
8.61919	7.92926	10.0458	8.22494
8.61968	7.93373	10.0468	8.2191
8.62018	7.9382	10.0478	8.21326
8.62067	7.94267	10.0488	8.20742
8.62117	7.94714	10.0498	8.20158
8.62166	7.95161	10.0508	8.19574
8.62216	7.95608	10.0518	8.1899
8.62265	7.96055	10.0528	8.18406
8.62315	7.96502	10.0539	8.17822
8.62364	7.96949	10.0549	8.17238
8.62414	7.97396	10.0559	8.16654
8.62463	7.97843	10.0569	8.1607
8.62513	7.9829	10.0579	8.15486
8.62563	7.98737	10.0589	8.14902
8.62612	7.99184	10.0599	8.14318
8.62662	7.99631	10.0609	8.13734
8.62711	8.00078	10.0619	8.1315
8.62762	8.00525	10.063	8.12566
8.62813	8.00971	10.064	8.11982
8.62863	8.01418	10.065	8.11398
8.62914	8.01865	10.066	8.10814
8.62965	8.02312	10.067	8.1023
8.63016	8.02759	10.068	8.09646
8.63067	8.03206	10.069	8.09062
8.63118	8.03652	10.07	8.08478
8.63169	8.04099	10.071	8.07894
8.63219	8.04546	10.072	8.0731
8.6327	8.04993	10.073	8.06726
8.63321	8.0544	10.074	8.06141
8.63372	8.05886	10.0749	8.05556
8.63423	8.06333	10.0759	8.04971
8.63474	8.0678	10.0768	8.04385
8.63525	8.07227	10.0777	8.038
8.63575	8.07674	10.0787	8.03215
8.63626	8.08121	10.0796	8.02629
8.63677	8.08567	10.0805	8.02044
8.63728	8.09014	10.0815	8.01459
8.63779	8.09461	10.0824	8.00873
8.6383	8.09908	10.0833	8.00288
8.6388	8.10355	10.0843	7.99703
8.63931	8.10801	10.0852	7.99117
8.63982	8.11248	10.0861	7.98532
8.64033	8.11695	10.087	7.97947
8.64084	8.12142	10.088	7.97361
8.64135	8.12589	10.0889	7.96776
8.64186	8.13035	10.0898	7.96191
8.64236	8.13482	10.0908	7.95605
8.64287	8.13929	10.0917	7.9502
8.64338	8.14376	10.0926	7.94435
8.64389	8.14823	10.0936	7.93849
8.6444	8.1527	10.0945	7.93264
8.64491	8.15716	10.0954	7.92679
8.64542	8.16163	10.0963	7.92093
8.64592	8.1661	10.0973	7.91508
8.64643	8.17057	10.0982	7.90923
8.64694	8.17504	10.0991	7.90337
8.64745	8.1795	10.1001	7.89752
8.64796	8.18397	10.101	7.89167
8.64847	8.18844	10.1019	7.88582
8.64898	8.19291	10.1029	7.87996
8.64948	8.19738	10.1038	7.87411
8.64999	8.20185	10.1047	7.86826
8.6505	8.20631	10.1057	7.8624
8.65101	8.21078	10.1066	7.85655
8.65152	8.21525	10.1075	7.8507
8.65203	8.21972	10.1084	7.84484
8.65253	8.22419	10.1094	7.83899
8.65304	8.22865	10.1103	7.83314
8.65355	8.23312	10.1112	7.82728
8.65406	8.23759	10.1122	7.82143
8.65457	8.24206	10.1131	7.81558
8.65508	8.24653	10.114	7.80972
8.65559	8.251	10.115	7.80387
8.65609	8.25546	10.1159	7.79802
8.6566	8.25993	10.1168	7.79216
8.65711	8.2644	10.1177	7.78631
8.65762	8.26887	10.1187	7.78046
8.65813	8.27334	10.1196	7.7746
8.65864	8.2778	10.1205	7.76875
8.65915	8.28227	10.1215	7.7629
8.65965	8.28674	10.1224	7.75704
8.66016	8.29121	10.1233	7.75119
8.66067	8.29568	10.1243	7.74534
8.66118	8.30015	10.1252	7.73948
8.66169	8.30461	10.1261	7.73363
8.6622	8.30908	10.1271	7.72778
8.6627	8.31355	10.128	7.72193
8.66321	8.31802	10.1289	7.71607
8.66372	8.32249	10.1298	7.71022
8.66423	8.32695	10.1308	7.70437
8.66474	8.33142	10.1317	7.69851
8.66525	8.33589	10.1326	7.69266
8.66576	8.34036	10.1336	7.68681
8.66626	8.34483	10.1345	7.68095
8.66677	8.3493	10.1354	7.6751
8.66728	8.35376	10.1364	7.66925
8.66779	8.35823	10.1373	7.66339
8.6683	8.3627	10.1382	7.65754
8.66881	8.36717	10.1391	7.65169
8.66932	8.37164	10.1401	7.64583
8.66982	8.3761	10.141	7.63998
8.67033	8.38057	10.1419	7.63413
8.67084	8.38504	10.1429	7.62827
8.67135	8.38951	10.1438	7.62242
8.67186	8.39398	10.1447	7.61657
8.67237	8.39845	10.1457	7.61071
8.67288	8.40291	10.1466	7.60486
8.67338	8.40738	10.1475	7.59901
8.67389	8.41185	10.1485	7.59315
8.6744	8.41632	10.1494	7.5873
8.67491	8.42079	10.1503	7.58145
8.67542	8.42525	10.1512	7.57559
8.67593	8.42972	10.1522	7.56974
8.67643	8.43419	10.1531	7.56389
8.67694	8.43866	10.154	7.55804
8.67745	8.44313	10.155	7.55218
8.67796	8.4476	10.1559	7.54633
8.67847	8.45206	10.1568	7.54048
8.67898	8.45653	10.1578	7.53462
8.67949	8.461	10.1587	7.52877
8.67999	8.46547	10.1596	7.52292
8.6805	8.46994	10.1605	7.51706
8.68101	8.4744	10.1615	7.51121
8.68152	8.47887	10.1624	7.50536
8.68203	8.48334	10.1633	7.4995
8.68254	8.48781	10.1643	7.49365
8.68305	8.49228	10.1652	7.4878
8.68355	8.49675	10.1661	7.48194
8.68406	8.50121	10.167	7.47609
8.68457	8.50568	10.168	7.47024
8.68508	8.51015	10.1689	7.46438
8.68559	8.51462	10.1699	7.45853
8.6861	8.51909	10.1708	7.45268
8.68661	8.52355	10.1717	7.44683
8.68711	8.52802	10.1727	7.44098
8.68762	8.53249	10.1737	7.43514
8.68813	8.53696	10.1746	7.42929
8.68864	8.54143	10.1756	7.42344
8.68915	8.54589	10.1766	7.4176
8.68966	8.55036	10.1776	7.41175
8.69016	8.55483	10.1785	7.4059
8.69067	8.5593	10.1795	7.40005
8.69118	8.56377	10.1805	7.39421
8.69169	8.56824	10.1814	7.38836
8.6922	8.5727	10.1824	7.38251
8.69271	8.57717	10.1834	7.37666
8.69322	8.58164	10.1843	7.37082
8.69372	8.58611	10.1853	7.36497
8.69423	8.59058	10.1862	7.35912
8.69474	8.59504	10.1872	7.35327
8.69525	8.59951	10.1882	7.34743
8.69576	8.60398	10.1891	7.34158
8.69627	8.60845	10.1901	7.33573
8.69678	8.61292	10.1911	7.32989
8.69728	8.61739	10.1921	7.32404
8.69779	8.62185	10.193	7.31819
8.6983	8.62632	10.194	7.31234
8.69881	8.63079	10.195	7.3065
8.69932	8.63526	10.1959	7.30065
8.69983	8.63973	10.1969	7.2948
8.70034	8.64419	10.1979	7.28895
8.70084	8.64866	10.1988	7.28311
8.70135	8.65313	10.1998	7.27726
8.70186	8.6576	10.2007	7.27141
8.70237	8.66207	10.2017	7.26556
8.70288	8.66654	10.2027	7.25972
8.70339	8.671	10.2036	7.25387
8.70389	8.67547	10.2046	7.24802
8.7044	8.67994	10.2056	7.24217
8.70491	8.68441	10.2066	7.23633
8.70542	8.68888	10.2075	7.23048
8.70593	8.69334	10.2085	7.22463
8.70644	8.69781	10.2095	7.21879
8.70695	8.70228	10.2104	7.21294
8.70745	8.70675	10.2114	7.20709
8.70796	8.71122	10.2124	7.20124
8.70847	8.71569	10.2133	7.1954
8.70898	8.72015	10.2143	7.18955
8.70949	8.72462	10.2152	7.1837
8.71	8.72909	10.2162	7.17785
8.71051	8.73356	10.2172	7.17201
8.71101	8.73803	10.2181	7.16616
8.71152	8.74249	10.2191	7.16031
8.71203	8.74696	10.2201	7.15446
[truncated: 5,288 more rows]

## Sheet: Figure 4D
	Absent staining	Weak staining	Moderate stainning	Strong staining
Normal	59.1	19.3	18.2	3.4
Primary Tumor	8.6	19.8	31.9	39.7
Metastasis	0	14.3	25	60.1

## Sheet: Figure 4G
Ctrl	shC6orf223	shC6orf223 223 OE	shC6orf223 223 △1 OE	shC6orf223 223 C178S
0.74	0.15	1.26	0.1	0.22
0.93	0.21	1.37	0.14	0.18
1.33	0.12	1.29	0.15	0.1

## Sheet: Figure 4I
Ctrl	shC6orf223	sh223 223OE	shC6orf223 Δ1 OE	shC6orf223 C178S OE
0.78	0.26	1.34	0.31	0.19
1.04	0.12	1.12	0.18	0.27
1.18	0.22	1.25	0.13	0.11

## Sheet: Figure 4J
Ctrl	shC6orf223	shC6orf223 223 OE	shC6orf223 223 △1 OE	shC6orf223 223 C178S
0.98	0.56	1.36	0.6	0.59
1.06	0.62	1.14	0.58	0.55
1.02	0.58	1.28	0.63	0.65
0.99	0.59	1.11	0.59	0.62
0.95	0.58	1.31	0.57	0.67

## Sheet: Figure 5B
Ctrl	shC6orf223	shC6orf223 223 OE	shC6orf223 223 △1 OE	shC6orf223 223 C178S
0.1595	0.0563	0.1823	0.0663	0.0675
0.135	0.0561	0.1455	0.064	0.0505
0.1026	0.0376	0.1428	0.0342	0.0585
0.0953	0.049	0.1419	0.0296	0.0423
0.0643	0.0184	0.0897	0.0127	0.0155

## Sheet: Figure 5D
Ctrl	shC6orf223	shC6orf223 223 OE	shC6orf223 223 △1 OE	shC6orf223 223 C178S
8	3	18	1	2
7	2	14	2	1
7	4	10	1	0
6	1	16	0	1
6	2	14	1	0

[truncated: 43 more sheets: Figure 5F, Figure 5G, Figure 6C, Figure 6E, Figure 6H, Figure 6I, Figure 7B, Figure 7C, Figure 7E, Figure 7G, Figure 7I, Figure 8C, Figure 8D, Figure 8F, Figure 9B, Figure 10C, Figure 10D, Figure 10F, Figure 11B, Figure 11D …]
